# Supplementary material for: Switching VO2 Single Crystals and Related Phenomena: Sliding Domains and Crack Formation
Source: Materials (Basel). 2017 May 19;10(5):554. doi: 10.3390/ma10050554 (PMC5459034; doi:10.3390/ma10050554)
Supplement: Supplementary file 1 [file materials-10-00554-s001.zip]

Archive with 2 entries (2 files):
- Crack formation.mp4
- Sliding domains.mp4
